# Supplementary material for: A concerted ATPase cycle of the protein transporter AAA-ATPase Bcs1
Source: Nat Commun. 2023 Oct 11;14:6369. doi: 10.1038/s41467-023-41806-5 (PMC10567702; doi:10.1038/s41467-023-41806-5)
Supplement: Supplementary file 13 — Source Data [file 41467_2023_41806_MOESM13_ESM.xlsx]

## Sheet: Figure 1f
			Figure 1f right panel
			Bin centers (nm)	Counts
			11.346	13
			11.519	167
			11.691	1317
			11.864	4256
			12.037	4776
			12.21	2436
			12.383	608
			12.555	88
			12.728	18
			10.205	0
			10.375	0
			10.545	0
			10.715	0
			10.885	0
			11.055	0
			11.225	0
			11.395	0
			11.565	0
			11.735	0
			11.905	0
			12.075	0
			12.245	0
			12.415	0
			12.585	0
			12.755	0
			12.925	78
			13.095	573
			13.265	440
			13.435	220
			13.605	60
			13.775	1
			13.945	0
			14.115	0
			14.285	0
			14.455	0
			14.625	0
			14.795	0

## Sheet: Figure 2b
			Figure 2b
			Distance (nm)	height (nm)
			0	11.1441
			0.3333	11.146
			0.6667	11.1567
			1	11.1677
			1.3333	11.158
			1.6667	11.1559
			2	11.1583
			2.3333	11.142
			2.6667	11.1287
			3	11.1228
			3.3333	11.121
			3.6667	11.1211
			4	11.1194
			4.3333	11.1123
			4.6667	11.1017
			5	11.0842
			5.3333	11.0861
			5.6667	11.0808
			6	11.0734
			6.3333	11.0628
			6.6667	11.0789
			7	11.0922
			7.3333	11.1094
			7.6667	11.1168
			8	11.1034
			8.3333	11.092
			8.6667	11.0822
			9	11.0851
			9.3333	11.0989
			9.6667	11.1218
			10	11.1456
			10.3333	11.1854
			10.6667	11.2487
			11	11.3222
			11.3333	11.411
			11.6667	11.5219
			12	11.6375
			12.3333	11.7315
			12.6667	11.7819
			13	11.8219
			13.3333	11.8496
			13.6667	11.8589
			14	11.8604
			14.3333	11.8555
			14.6667	11.8329
			15	11.8241
			15.3333	11.8149
			15.6667	11.8137
			16	11.8095
			16.3333	11.7971
			16.6667	11.7903
			17	11.7989
			17.3333	11.8192
			17.6667	11.8468
			18	11.8801
			18.3333	11.8936
			18.6667	11.8939
			19	11.8851
			19.3333	11.8902
			19.6667	11.8777
			20	11.8413
			20.3333	11.7793
			20.6667	11.7194
			21	11.6563
			21.3333	11.5992
			21.6667	11.5307
			22	11.481
			22.3333	11.4253
			22.6667	11.3602
			23	11.2981
			23.3333	11.2596
			23.6667	11.2034
			24	11.1473
			24.3333	11.1088
			24.6667	11.1066
			25	11.0963

## Sheet: Figure 2c
		Figure 2c
		Bin center (nm)	counts
		0.62222	9
		0.65778	57
		0.69333	122
		0.72889	136
		0.76444	108
		0.8	37
		0.83556	19
		0.87111	9

## Sheet: Figure 3e
			0.25 µM ATP			1.00 µM ATP			5.00 µM ATP			10.00µM ATP			50.00µM ATP			100.00 µM ATP			200.00 µM ATP
			Bin center (s)	percentrage (%)		Bin center (s)	percentrage (%)		Bin center (s)	percentrage (%)		Bin center (s)	percentrage (%)		Bin center (s)	percentrage (%)		Bin center (s)	percentrage (%)		Bin center (s)	percentrage (%)
			1	1		0.25	1		0.1	1		0.25	1		0.1	1		0.05	1		0.1	1
			3	0.70787		0.75	0.70787		0.3	0.67581		0.75	0.30128		0.3	0.60741		0.15	0.81395		0.3	0.61374
			5	0.47191		1.25	0.39888		0.5	0.3192		1.25	0.08974		0.5	0.29383		0.25	0.56478		0.5	0.27251
			7	0.1573		1.75	0.20787		0.7	0.11471		1.75	0.05769		0.7	0.15062		0.35	0.37874		0.7	0.11611
			9	0.11236		2.25	0.10112		0.9	0.05486		2.25	0.01923		0.9	0.08889		0.45	0.24917		0.9	0.0545
			11	0.07865		2.75	0.06742		1.1	0.02743		2.75	0.01282		1.1	0.01975		0.55	0.14618		1.1	0.02133
			13	0.03371		3.25	0.05056		1.3	0.01496		3.25	0.01282		1.3	0.00741		0.65	0.09967		1.3	0.01659
						3.75	0.02809		1.5	0.00249		3.75	0.01282		1.5	0.00247		0.75	0.06977		1.5	0.01659
						4.25	0.01685		1.7	0.00249		4.25	0		1.7	0.00247		0.85	0.03987		1.7	0.00474
						4.75	0.01124								1.9	0.00247		0.95	0.01661		1.9	0.00237
						5.25	0.01124								2.1	0.00247		1.05	0.00997
															2.3	0.00247		1.15	0.00664
															2.5	0.00247		1.25	0.00332
															2.7	0		1.35	0.00332
																		1.45	0.00332

## Sheet: Figure 3f
			0.25 µM ATP			1.00 µM ATP			5.00 µM ATP			10.00µM ATP			50.00µM ATP			100.00 µM ATP			200.00 µM ATP
			Bin center (s)	percentrage (%)		Bin center (s)	percentrage (%)		Bin center (s)	percentrage (%)		Bin center (s)	percentrage (%)		Bin center (s)	percentrage (%)		Bin center (s)	percentrage (%)		Bin center (s)	percentrage (%)
			1	1		1	1		1	1		1	1		1	1		1	1		1	1
			3	0.71795		3	0.79091		3	0.68098		3	0.49167		3	0.68227		3	0.76077		3	0.79938
			5	0.52564		5	0.53636		5	0.4908		5	0.35		5	0.50167		5	0.5311		5	0.55864
			7	0.34615		7	0.33636		7	0.33436		7	0.24167		7	0.36455		7	0.35407		7	0.37037
			9	0.21795		9	0.18182		9	0.2362		9	0.15833		9	0.23746		9	0.20096		9	0.26235
			11	0.14103		11	0.13636		11	0.17485		11	0.125		11	0.1505		11	0.13397		11	0.1821
			13	0.05128		13	0.09091		13	0.14417		13	0.075		13	0.08027		13	0.08134		13	0.12037
			15	0.05128		15	0.05455		15	0.09202		15	0.04167		15	0.07023		15	0.05263		15	0.07099
			17	0.02564		17	0.02727		17	0.06135		17	0.025		17	0.04682		17	0.04785		17	0.05864
			19	0.01282		19	0.01818		19	0.04294		19	0.00833		19	0.0301		19	0.02392		19	0.03395
			21	0.01282		21	0.01818		21	0.02761		21	0.00833		21	0.02007		21	0.01435		21	0.01543
						23	0.00909		23	0.01227		23	0.00833		23	0.01003		23	0.01435		23	0.01543
									25	0.00613		25	0.00833		25	0.00669		25	0.00478		25	0.00926
									27	0.00613		27	0.00833		27	0.00669		27	0.00478		27	0.00309
									29	0.00613					29	0.00334

## Sheet: Figure 3g
		ATP concentration (µM)	Apo lifetime (s)	Error bar	ATP state lifetime (s)	Error bar
		0.25	5.2	1.3	6	0.4
		1	1.06	0.09	5.8	0.5
		5	0.37	0.05	5.7	0.1
		10	0.41	0.01	3.8	0.3
		50	0.34	0.01	5.7	0.2
		100	0.31	0.02	5.7	0.3
		200	0.33	0.03	6.3	0.3

## Sheet: Figure 3h
			ATP concentration (µM)	ATPase cycle rate (1/s)	Error bar
			0.25	0.08929	0.01355
			1	0.14577	0.01254
			5	0.16474	0.00407
			10	0.23753	0.01749
			50	0.16556	0.00576
			100	0.16639	0.00886
			200	0.15083	0.00751

## Sheet: Figure 4 a
		right panel
		Bin centers (nm)	counts
		5.745	2
		5.835	23
		5.925	166
		6.015	1181
		6.105	3630
		6.195	6296
		6.285	5080
		6.375	2272
		6.465	803
		6.555	366
		6.645	427
		6.735	789
		6.825	1304
		6.915	1480
		7.005	1184
		7.095	655
		7.185	189
		7.275	36
		7.365	15
		7.455	0

## Sheet: Figure 4c 
	ATP hydrolysis
	lag
	-10	0.03379	0.11801	-0.0974	-0.18436	-0.29383	-0.11806	-0.29291	-0.31095	-0.31514	0.17529	-0.41372	-0.29356	-0.45187	-0.27907	-0.19025	-0.26565	-0.33514	-0.03013	-0.194	-0.28536	-0.18544	-0.27877	-0.41873	-0.38922	-0.2855	-0.28326	-0.07601	-0.29311	-0.39245	-0.36483	-0.40119	-0.37598	-0.25877	-0.3657	-0.20872	-0.31713	-0.37894	0.02781	-0.1615	-0.1738	-0.34003	-0.20635	-0.37866	-0.31605	-0.10593	-0.22581	-0.24617	-0.2534
	-9	0.19741	0.23059	0.10108	-0.19192	-0.27826	-0.12593	-0.1169	-0.41148	-0.41292	-0.00197	-0.30534	-0.33227	-0.34809	-0.24607	-0.22565	-0.35542	-0.32953	-0.18827	-0.18518	-0.38376	-0.22902	-0.26006	-0.33261	-0.31478	-0.19371	-0.0166	-0.03246	-0.28147	-0.20643	-0.35399	-0.34838	-0.28953	-0.08212	-0.25954	-0.2122	-0.27533	-0.2935	-0.01401	-0.40275	-0.17776	-0.09811	-0.14924	-0.3981	-0.11905	-0.15499	-0.26612	-0.09598	-0.15834
	-8	0.30621	0.32784	0.10887	-0.12381	-0.31336	-0.08354	-0.08296	-0.46431	-0.41756	0.06854	-0.20552	-0.43476	-0.23101	-0.26993	-0.28305	-0.36337	-0.18367	-0.12312	-0.21081	-0.35217	-0.29576	-0.17541	-0.17136	-0.12821	-0.28946	-0.21223	0.0763	-0.18522	-0.13992	-0.22275	-0.2368	-0.08322	0.05081	-0.16074	-0.13043	-0.00888	-0.14312	-0.12094	0.14349	-0.13166	0.02994	0.0048	-0.1346	-0.01252	-0.08804	-0.16021	-0.10981	-0.13827
	-7	0.32317	0.35151	0.1436	-0.04984	-0.29651	-0.19139	0.12115	-0.35438	-0.34714	-0.26638	0.14634	-0.35746	-0.02398	-0.39914	-0.3631	-0.26966	0.00377	-0.33102	-0.28823	-0.27605	-0.36578	0.0257	0.0065	0.0323	-0.1607	0.14206	0.17014	-0.10142	-0.02801	-0.05006	-0.05473	0.07101	0.09813	-0.00447	-0.03993	0.01698	0.00734	0.02593	0.08475	0.07067	0.0304	0.19872	0.07887	0.06895	0.05669	0.06313	-0.06154	-0.13341
	-6	0.36616	0.49915	0.17856	0.04244	-0.10302	-0.00106	0.2277	-0.16019	-0.34871	-0.12734	0.03243	-0.1834	0.11262	-0.13615	-0.30257	-0.06194	0.25024	-0.33069	-0.11275	-0.0831	-0.36993	0.08197	0.14964	0.19602	-0.00608	-0.01478	0.31185	0.03005	0.31809	-0.01623	0.11991	0.25247	0.08967	0.13409	0.11195	0.12997	0.10801	0.02248	0.14974	0.25103	0.07388	0.15231	0.03974	0.18195	-0.11166	0.10357	0.04487	-0.000131809
	-5	0.4743	0.51527	0.31379	0.27905	-0.02734	0.12722	0.20106	0.01989	0.02375	-0.17206	-0.03131	-0.03396	0.21258	-0.14444	-0.13531	-0.03888	0.3814	-0.20391	-0.21247	0.10498	-0.21195	0.27605	0.25177	0.19879	0.1599	0.08594	0.35254	0.21419	0.30165	0.24581	0.21855	0.23671	0.11879	0.23854	0.18817	0.28629	0.18383	0.00344	0.46487	0.34516	0.11001	0.24042	0.11632	0.14125	-0.22148	0.1216	0.12722	0.07708
	-4	0.5323	0.65935	0.38461	0.29774	0.16368	0.23697	0.35753	0.22345	0.16473	-0.19734	-0.00572	0.13707	0.34683	0.0304	0.04011	0.21022	0.51614	-0.15348	-0.17421	-0.06602	-0.00862	0.40185	0.41618	0.23413	0.34443	0.46346	0.43982	0.32059	0.43387	0.43673	0.39569	0.23618	0.20628	0.45173	0.31057	0.3581	0.33357	0.31722	0.31256	0.3231	0.07342	0.31648	0.21103	0.23581	-0.07454	0.33067	0.29967	0.17013
	-3	0.5986	0.68301	0.47261	0.41322	0.3725	0.4106	0.4361	0.39636	0.35559	-0.02906	-0.04782	0.30775	0.43523	0.48496	0.0578	0.22247	0.67942	0.22179	0.02422	0.25986	0.14509	0.56973	0.55358	0.32538	0.41543	0.15325	0.59534	0.30791	0.50577	0.57165	0.54775	0.32426	0.39052	0.60189	0.5286	0.48047	0.55259	0.40886	0.52734	0.29735	0.11931	0.36986	0.27972	0.27022	-0.04514	0.51107	0.33933	0.24235
	-2	0.64965	0.75315	0.59381	0.59513	0.30602	0.25081	0.47231	0.54866	0.53572	0.21517	0.28888	0.52087	0.58951	0.27614	0.22828	0.53478	0.76837	0.20969	0.35308	0.36602	0.44554	0.6372	0.77417	0.46614	0.44919	0.28722	0.61744	0.35399	0.62783	0.66977	0.70316	0.44806	0.55821	0.6957	0.6459	0.6661	0.67559	0.58752	0.53168	0.3877	0.22884	0.38224	0.3796	0.51363	0.18249	0.58288	0.50474	0.40479
	-1	0.79374	0.71017	0.64057	0.69274	0.53257	0.44523	0.7586	0.75035	0.63562	0.15525	0.31444	0.56598	0.82156	0.56157	0.37247	0.66454	0.80189	0.36967	0.56591	0.52575	0.50731	0.7395	0.79077	0.66084	0.71133	0.0804	0.72296	0.5533	0.6547	0.80685	0.77193	0.67571	0.81459	0.80812	0.64329	0.73167	0.74543	0.67884	0.45117	0.71285	0.60103	0.63578	0.58023	0.71732	0.59809	0.77106	0.67514	0.67272
	0	0.89169	0.96672	0.78127	0.95254	0.83242	0.65389	0.89726	0.90968	0.91199	0.6986	0.76386	0.93554	0.97471	0.92998	0.86809	0.93333	0.82024	0.78382	0.8601	0.88873	0.87963	0.87306	0.92926	0.87806	0.95238	0.74119	0.90068	0.90737	0.6994	0.9189	0.93834	0.84141	0.89014	0.94762	0.92967	0.86535	0.86255	0.80982	0.77361	0.93239	0.92723	0.95288	0.92603	0.94171	0.90785	0.85234	0.87994	0.95248
	1	0.69627	0.69647	0.72581	0.728	0.53173	0.56675	0.6911	0.86106	0.71801	0.19638	0.45632	0.7366	0.74318	0.35382	0.66916	0.67128	0.58944	0.36306	0.72656	0.54161	0.69126	0.72041	0.78935	0.79892	0.62967	0.21343	0.7204	0.75003	0.62824	0.68064	0.81198	0.8	0.60155	0.83559	0.69287	0.63661	0.69203	0.65782	0.4039	0.58256	0.51557	0.52962	0.56509	0.59915	0.4369	0.63592	0.63854	0.64547
	2	0.62095	0.72758	0.71978	0.65375	0.53989	0.53308	0.55464	0.61435	0.43395	0.27701	0.23615	0.62424	0.55634	0.48193	0.47154	0.35759	0.39652	0.36055	0.46744	0.48817	0.61212	0.64088	0.68766	0.67406	0.37003	0.11259	0.60072	0.38299	0.46875	0.62928	0.67956	0.62042	0.45256	0.65844	0.52446	0.612	0.47165	0.46086	0.34239	0.32402	0.20116	0.24092	0.34259	0.43359	0.20333	0.51375	0.5481	0.44499
	3	0.50486	0.6043	0.65864	0.3808	0.59153	0.47201	0.45442	0.36814	0.34174	0.02862	0.24846	0.4837	0.37076	0.42636	0.35874	0.097	0.26928	0.0497	0.11402	0.3135	0.3314	0.59958	0.59284	0.38133	0.32303	0.0569	0.56257	0.27826	0.4051	0.5094	0.58947	0.34911	0.32112	0.63012	0.42071	0.41347	0.37746	0.30162	0.15384	0.18074	0.09566	0.33441	0.27357	0.24588	0.06254	0.53918	0.38379	0.27783
	4	0.3989	0.57691	0.60929	0.34541	0.26638	0.26975	0.29273	0.17199	-0.01853	-0.09623	0.27325	0.31268	0.24547	-0.07374	0.331	-0.01822	0.11035	0.06968	-0.03705	0.33196	0.14649	0.46542	0.4846	0.27794	0.30958	0.07459	0.41731	0.34755	0.18359	0.38183	0.5201	0.22773	0.27938	0.45239	0.34906	0.20284	0.17787	0.16249	-0.0359	0.19984	0.09821	0.28859	0.21349	0.14728	-0.16788	0.38597	0.34369	0.18855
	5	0.26174	0.39518	0.54568	0.22408	0.2804	0.18641	0.19129	0.08494	-0.04311	-0.23142	0.02606	0.02282	0.13769	0.04494	0.07962	-0.07332	-0.01926	0.26313	-0.13883	0.26537	-0.16402	0.30708	0.26063	0.19695	0.11925	-0.07426	0.34771	0.27569	0.15409	0.23585	0.29929	0.17553	0.35484	0.26249	0.13425	0.05913	0.03501	-0.08388	-0.02364	0.14187	0.06886	0.12758	0.20982	0.18964	-0.14798	0.20703	0.34293	0.17915
	6	0.13485	0.40749	0.4487	0.11254	0.18885	0.1666	0.07652	-0.09905	-0.35538	-0.24968	-0.0072	0.01072	0.04732	-0.26408	-0.23029	-0.23165	-0.16199	-0.24114	-0.24827	0.06293	-0.28188	0.20012	0.16371	0.2395	-0.024	-0.29954	0.30242	-0.000916613	0.04082	0.02573	0.14774	0.22245	0.29983	0.09691	0.06561	-0.08907	-0.18472	-0.24562	-0.2328	0.02157	0.06133	0.13057	0.08238	0.08571	0.03455	0.04291	0.20827	0.06316
	7	0.06232	0.22773	0.43769	-0.03932	-0.23054	-0.03291	0.0483	-0.27707	-0.33636	-0.1045	-0.02019	-0.29326	-0.03485	-0.43343	-0.31753	-0.27843	-0.19218	-0.35348	-0.31693	-0.10981	-0.39223	0.10887	-0.05234	0.16557	-0.14072	-0.15985	0.18748	-0.16847	-0.06725	-0.0774	-0.04349	0.15436	0.25366	-0.08462	0.03636	-0.18929	-0.34593	-0.22177	-0.19403	-0.13418	0.02192	0.05764	0.02878	-0.09323	0.07125	-0.08493	0.02772	-0.05576
	8	0.05398	0.20579	0.37096	-0.16741	-0.26484	-0.2134	-0.0411	-0.43266	-0.31245	-0.22596	-0.1313	-0.42763	-0.21201	-0.20034	-0.2924	-0.38642	-0.32949	-0.17772	-0.32375	-0.41138	-0.38301	-0.08859	-0.17798	-0.03703	-0.25391	-0.11899	0.09188	-0.23656	-0.23512	-0.27285	-0.15724	-0.06556	0.11298	-0.17715	-0.03168	-0.26261	-0.31653	-0.29724	-0.18546	-0.2136	0.06146	-0.11924	-0.11652	-0.1554	-0.05142	-0.12369	-0.14564	-0.19396
	9	-0.05478	0.08541	0.28824	-0.17088	-0.23256	-0.12096	-0.26062	-0.43523	-0.32499	0.15243	-0.25588	-0.41206	-0.37738	-0.34556	-0.17986	-0.27845	-0.34077	-0.14577	-0.25218	-0.31255	-0.29627	-0.13764	-0.29731	-0.19363	-0.26834	-0.08827	-0.08639	-0.26075	-0.18149	-0.2711	-0.2868	-0.19966	-0.19269	-0.29223	-0.23817	-0.32496	-0.39286	-0.26573	-0.2449	-0.20818	-0.10801	-0.22216	-0.43086	-0.22676	-0.17359	-0.26417	-0.31677	-0.26927
	10	-0.15255	0.00561	0.20945	-0.25751	-0.43513	-0.24676	-0.32083	-0.33388	-0.28268	-0.21084	-0.27131	-0.34305	-0.46647	-0.28133	-0.37509	-0.22107	-0.28066	-0.09389	-0.1309	-0.27554	-0.22431	-0.28313	-0.34735	-0.39547	-0.35725	-0.23272	-0.12367	-0.20152	-0.26925	-0.39757	-0.2826	-0.3993	-0.38241	-0.3482	-0.20652	-0.36884	-0.37907	-0.25063	-0.25233	-0.14704	-0.27267	-0.27532	-0.41249	-0.3329	-0.22231	-0.40246	-0.26358	-0.28661
	ATP binding
	lag
	-10	0.03328	0.05602	-0.13316	-0.03673	-0.2207	-0.02544	-0.21097	-0.27515	-0.27202	-0.24263	-0.22288	-0.3329	-0.38071	-0.42663	-0.13675	-0.29726	-0.25502	-0.33866	-0.08898	-0.1714	-0.29156	-0.12608	-0.3867	-0.39159	-0.2645	-0.12327	-0.32	-0.18817	-0.40171	-0.43164	-0.38363	-0.38735	-0.33892	-0.09601	-0.26705	-0.36231	-0.25679	-0.38747	-0.17025	-0.32051	-0.27157	-0.30016	-0.3146	-0.09409	-0.17411	-0.27496	-0.35945	-0.27283
	-9	0.16044	0.17744	-0.15051	-0.01257	0.0368	0.18262	-0.23948	-0.31394	-0.16478	-0.12729	-0.1211	-0.36022	-0.32873	-0.3747	-0.16455	-0.40999	-0.2258	-0.49225	-0.13047	-0.24417	-0.16731	-0.01053	-0.32007	-0.24129	-0.23128	-0.12398	-0.25729	-0.28801	-0.23591	-0.25276	-0.30672	-0.21592	-0.15257	-0.10414	-0.20539	0.03187	-0.19642	-0.17721	-0.13965	-0.2945	-0.21292	-0.3042	-0.23199	-0.14282	-0.15678	-0.17786	-0.17721	-0.18944
	-8	0.28297	0.25577	0.00698	-0.06298	-0.17942	0.04301	0.06526	-0.35465	-0.36583	-0.31961	-0.37798	-0.22672	-0.24444	-0.15579	-0.06374	-0.38372	-0.36192	-0.46228	-0.1882	-0.38886	-0.15936	0.05162	-0.3096	-0.10002	-0.07402	-0.02474	-0.16023	-0.13037	-0.01868	-0.16452	-0.26906	-0.08893	-0.03247	-0.16321	-0.05742	-0.07101	-0.1276	-0.0533	-0.19145	-0.18929	-0.0674	-0.08537	-0.15779	-0.08373	-0.30148	-0.27488	0.04253	-0.16203
	-7	0.37882	0.29097	0.12282	-0.1383	-0.08394	0.03948	-0.13541	-0.37386	-0.30543	-0.14952	-0.11691	-0.07742	-0.0191	-0.29752	-0.1546	-0.21627	-0.34661	-0.32418	-0.29922	-0.32735	-0.07781	0.13001	-0.07909	-0.00731	-0.01159	-0.04899	-0.04213	-0.11641	0.06116	-0.07035	-0.04689	-0.0116	0.09216	-0.10508	0.09833	0.13049	-0.18696	0.09405	-0.07908	-0.12389	-0.02981	0.04776	0.02584	-0.1782	-0.09668	-0.12019	-0.05096	-0.11547
	-6	0.46467	0.32515	0.28381	-0.07775	0.1691	0.21906	-0.25122	-0.21985	0.03618	-0.17806	0.26438	-0.06796	0.15807	-0.03236	-0.19033	0.09179	-0.14603	-0.14567	-0.0834	-0.20175	0.12305	0.31805	0.08086	0.11576	0.20264	-0.08186	0.06624	-0.09515	0.05335	0.15258	0.1556	0.10556	0.22223	0.10266	0.25446	0.04797	-0.06437	0.03699	0.03248	-0.01621	0.04185	0.12685	0.07489	-0.04877	0.08597	0.11023	-0.0121	0.04655
	-5	0.47297	0.46843	0.31948	-0.03623	0.33634	0.45829	0.04404	-0.02673	0.01973	-0.11888	0.02998	0.18805	0.16653	0.10038	0.02261	0.22629	-0.1061	0.14947	-0.08881	-0.16019	0.33381	0.41004	0.2782	0.30768	0.29089	-0.0087	0.067	0.13216	0.16197	0.21852	0.32841	0.30005	0.36124	0.24047	0.32529	-0.05977	0.1511	0.08479	-0.01414	0.06256	0.1877	0.11201	0.20255	-0.02845	0.22863	0.21887	0.26935	0.17665
	-4	0.43421	0.60296	0.43592	0.11037	0.48948	0.49659	0.09983	0.07876	0.11266	0.1436	0.12541	0.3784	0.21999	0.20863	0.09123	0.20948	-0.00717	0.23874	0.03787	0.0779	0.52183	0.45354	0.33861	0.37479	0.367	0.35041	0.28656	0.166	0.35664	0.25381	0.39594	0.36433	0.53363	0.21281	0.38606	0.15337	0.37116	0.26747	0.0661	0.30701	0.43957	0.40251	0.36826	0.04386	0.11954	0.21097	0.27265	0.19164
	-3	0.56613	0.61245	0.53519	0.26431	0.19293	0.34479	0.19898	0.32304	0.44348	0.14175	0.31707	0.38902	0.30021	0.51801	-0.20025	0.27509	0.1919	0.4428	-0.02949	0.03915	0.50538	0.56941	0.50862	0.46131	0.48962	0.2857	0.43256	0.38043	0.42616	0.45449	0.5629	0.47198	0.46452	0.15357	0.43349	0.05456	0.286	0.31718	-0.09484	0.46511	0.49084	0.58735	0.44874	0.13263	0.23075	0.35032	0.26094	0.33138
	-2	0.66884	0.69501	0.55587	0.3213	0.22849	0.45069	0.18292	0.51715	0.36954	0.6278	0.44312	0.62476	0.33699	0.50439	-0.26118	0.48915	0.33615	0.60231	0.3439	0.44152	0.72566	0.70248	0.64224	0.58682	0.59285	0.44417	0.36388	0.36089	0.59335	0.60503	0.6575	0.59107	0.5678	0.22023	0.49267	0.36865	0.35442	0.46735	-0.06089	0.57444	0.50567	0.39523	0.65954	0.40538	0.33653	0.32148	0.35592	0.48136
	-1	0.65405	0.70481	0.61359	0.52628	0.55157	0.60538	0.38612	0.64569	0.30821	0.31905	0.25611	0.74534	0.61876	0.62428	0.28522	0.56795	0.60089	0.67261	0.1589	0.44269	0.735	0.73192	0.79638	0.82535	0.72973	0.39521	0.52457	0.46193	0.7589	0.70719	0.8178	0.82536	0.68356	0.4245	0.75422	0.3365	0.61737	0.47285	0.17131	0.56162	0.60982	0.52817	0.71901	0.58006	0.22725	0.52499	0.48327	0.53402
	0	0.81673	1	0.80448	0.8137	0.7353	0.8261	0.85644	0.77533	0.76516	0.88513	0.83118	0.81737	0.94528	0.84912	0.74213	0.81231	0.92333	0.88966	0.79823	0.90786	0.80915	0.84197	0.90294	0.91366	0.7844	0.77064	0.82382	0.82856	0.97365	0.84057	0.89937	0.89789	0.74146	0.68977	0.9161	0.7661	0.78953	0.78166	0.74109	0.86849	0.87156	0.87281	0.94458	0.82699	0.7473	0.71679	0.77392	0.83822
	1	0.62511	0.70481	0.68486	0.7419	0.35491	0.45567	0.50921	0.6958	0.48316	0.18943	0.35473	0.51794	0.76301	0.49758	0.37834	0.73055	0.53827	0.63582	0.31873	0.56933	0.58266	0.78209	0.6759	0.73979	0.64999	0.52897	0.63593	0.52979	0.69445	0.8064	0.65369	0.72314	0.60188	0.23036	0.66353	0.17808	0.6758	0.64277	0.19651	0.74069	0.74053	0.6118	0.71394	0.66851	0.34452	0.56439	0.56521	0.71202
	2	0.48915	0.69501	0.57288	0.59556	0.30223	0.40243	0.24578	0.55243	0.19005	0.5022	0.24028	0.51351	0.5282	0.42147	0.14751	0.53041	0.49547	0.36254	0.09715	0.44588	0.6168	0.61674	0.64163	0.52506	0.64138	0.28305	0.49115	0.4117	0.51592	0.56755	0.6086	0.47686	0.51211	0.34456	0.46369	0.29578	0.4332	0.40106	0.15063	0.687	0.60213	0.43831	0.68173	0.62134	0.47331	0.5307	0.42154	0.56189
	3	0.41909	0.61245	0.61169	0.43802	0.19449	0.53702	0.34481	0.52547	0.30954	0.01595	0.38709	0.36339	0.32803	0.36999	0.08357	0.194	0.52752	0.1146	0.35173	0.23599	0.38618	0.51368	0.47087	0.44843	0.57223	0.33878	0.33497	0.41707	0.30915	0.48261	0.42244	0.43838	0.39799	0.37816	0.26859	0.02652	0.35195	0.32063	0.16746	0.4435	0.43173	0.34351	0.5064	0.39335	0.3326	0.627	0.37525	0.45888
	4	0.32181	0.60296	0.51074	0.28149	0.30688	0.53013	0.40668	0.18046	0.15637	-0.05094	0.2203	0.2242	0.16761	0.16365	0.13348	0.13041	0.20939	-0.21233	0.10308	-0.14559	0.30119	0.51584	0.37849	0.36293	0.46382	0.20481	0.07203	-0.04569	0.30388	0.41348	0.34876	0.36918	0.2941	0.3659	0.23573	0.26521	0.27934	0.19139	0.20898	0.4076	0.3997	0.29351	0.41684	0.2758	0.40948	0.47275	0.48122	0.35447
	5	0.22707	0.46843	0.43379	0.09334	0.25381	0.4344	0.28111	0.18739	-0.04141	-0.20548	-0.02518	-0.01443	0.06717	0.10085	0.13935	-0.01466	0.08633	-0.18709	0.14833	-0.05873	0.04944	0.42654	0.28725	0.24115	0.41382	-0.01629	0.10664	-0.16264	0.07742	0.27852	0.27082	0.24185	-0.00155	0.00628	0.17938	0.22379	0.142	0.3162	0.33895	0.21671	0.27523	0.07303	0.27408	0.20318	0.23356	0.29411	0.21272	0.28364
	6	0.1912	0.32515	0.44504	0.01125	-0.08001	0.23057	-0.02742	-0.000538371	-0.05494	-0.35971	-0.11005	-0.0238	0.07284	-0.14026	0.04242	-0.05143	-0.09865	-0.29574	-0.30076	-0.30771	0.01344	0.33205	0.04223	0.09428	0.14094	-0.22098	0.12641	-0.32438	-0.01233	0.26443	0.01086	0.08815	-0.06854	0.15432	0.1011	0.04031	-0.05234	0.13115	0.13393	0.07497	0.10818	-0.13819	0.17889	0.12986	0.27576	0.22304	0.26749	0.35667
	7	0.03986	0.29097	0.24846	-0.14541	-0.15332	0.09679	-0.1087	-0.27473	-0.27237	-0.06128	-0.15854	-0.2618	-0.04618	-0.29076	-0.11501	-0.21689	-0.38828	-0.31473	-0.29627	-0.24801	-0.17029	0.19845	-0.1189	0.00391	-0.06026	-0.32612	-0.01954	-0.44814	-0.0724	0.08214	-0.1211	-0.0058	-0.23923	0.15877	-0.08814	0.05122	-0.11603	0.1419	-0.06701	-0.11309	-0.06028	-0.13537	0.09255	0.03632	-0.05721	0.14073	0.07649	0.15441
	8	-0.02619	0.25577	0.23547	-0.09937	0.08046	0.25407	0.03206	-0.08361	-0.39803	-0.28323	-0.45858	-0.32391	-0.26595	-0.13069	-0.26553	-0.309	-0.32289	-0.30889	-0.23491	-0.321	-0.24989	0.08008	-0.23575	-0.16802	-0.04758	-0.07247	-0.22074	-0.27593	-0.1224	-0.14043	-0.24393	-0.16848	-0.19979	-0.06511	-0.24483	-0.28262	-0.15511	-0.01226	-0.02433	-0.22472	-0.18046	-0.09868	-0.11414	-0.00574	-0.03317	-0.0197	0.01413	-0.04388
	9	-0.1359	0.17744	0.10742	0.03131	-0.1016	0.20729	-0.14682	-0.16613	-0.19893	-0.04011	-0.24076	-0.35233	-0.37761	-0.34256	-0.16073	-0.41433	-0.31222	-0.33608	-0.10237	-0.19448	-0.28921	-0.01204	-0.23434	-0.29085	-0.26874	-0.09966	-0.21824	-0.24589	-0.33767	-0.28053	-0.25943	-0.29758	-0.24187	-0.17976	-0.28843	-0.19834	-0.21836	-0.09602	0.15279	-0.27785	-0.24114	-0.42855	-0.23494	0.0641	-0.13048	-0.17417	-0.10193	-0.14553
	10	-0.25942	0.05602	-0.09048	-0.04809	-0.13595	-0.03785	-0.25539	-0.36908	-0.13844	-0.16488	-0.18341	-0.34702	-0.3726	-0.29973	-0.12296	-0.36809	-0.35419	-0.20624	-0.08478	-0.25157	-0.36005	-0.14831	-0.27758	-0.43011	-0.35029	-0.17906	-0.34265	-0.19938	-0.44636	-0.43468	-0.27241	-0.43	-0.31428	-0.13846	-0.30353	-0.38053	-0.20189	-0.15949	-0.06669	-0.34064	-0.32144	-0.45041	-0.29337	0.10788	-0.18898	-0.26381	-0.30508	-0.3522
[truncated: 127 more columns]

## Sheet: Figure 4h
		AMP-PNP concentration （µM)	AMP-PNP conforational state percentrage	Error bar
		0.975	0.00068	0.000961665
		1.95	0.00664	0.00193
		3.90625	0.02533	0.00503
		8.3125	0.09	0.01528
		15.625	0.46	0.09539
		31.25	0.545	0.13
		125	0.5135	0.01909
		500	0.52	0.08485

[truncated: 7 more sheets: Figure 4 i, Figure 5b, Figure 5c , Figure S1, Figure S2, Figure S10, Figure S11]
